# Supplementary material for: Duration of Neonatal Antibiotic Exposure in Preterm Infants in Association with Health and Developmental Outcomes in Early Childhood
Source: Antibiotics (Basel). 2023 May 26;12(6):967. doi: 10.3390/antibiotics12060967 (PMC10295560; doi:10.3390/antibiotics12060967)
Supplement: Supplementary file 1 [file antibiotics-12-00967-s001.zip]

Archive with 1 entries (1 files):
- antibiotics-2390152-supplementary.pdf
